# Supplementary material for: Diagnostic analysis of a new sign (superior sagittal sinus distention) on spontaneous intracranial hypotension MR imaging: a retrospective study
Source: BMC Med Imaging. 2025 Oct 24;25:425. doi: 10.1186/s12880-025-01975-9 (PMC12607206; doi:10.1186/s12880-025-01975-9)
Supplement: Supplementary file 1 — Supplementary Material 1 [file 12880_2025_1975_MOESM1_ESM.xlsx]

## Sheet: Institution 1
Number	Clinical diagnosis（1=SIH，0=other headache disorders）	Symptom duration(day)	nausea(1=present/0=absent)	vomit(1=present/0=absent)	Sex(1=female/0=male)	Age(year)
001	1	90	0	0	1	40
002	1	7	0	0	1	40
003	1	5	0	0	1	61
004	1	5	0	0	1	36
005	1	15	0	0	0	40
006	1	7	1	1	1	40
007	1	15	0	0	0	42
008	1	4	0	0	1	42
009	1	40	1	1	1	34
010	1	4	1	1	1	58
011	1	15	1	1	1	42
012	1	7	0	0	1	25
013	1	15	0	0	0	34
014	1	2	0	1	1	44
015	1	30	0	0	0	32
016	1	15	0	0	0	50
017	1	1	0	1	0	43
018	1	7	0	0	1	49
019	1	2	1	1	1	55
020	1	14	0	0	1	42
021	1	10	0	0	1	48
022	1	9	1	1	1	43
023	1	2	1	0	1	33
024	1	2	1	1	1	43
025	1	5	0	1	1	40
026	1	30	1	1	1	36
027	1	4	0	0	0	38
028	1	10	0	0	1	55
029	1	5	0	0	1	48
030	1	15	0	0	1	36
031	1	14	0	0	0	20
032	1	14	1	1	1	52
033	1	30	1	0	1	33
034	1	15	0	0	0	38
035	1	10	1	1	1	34
036	1	4	0	0	1	78
037	1	7	1	1	1	32
038	1	20	0	0	1	27
039	1	7	0	0	1	32
040	1	15	0	0	1	49
041	1	30	1	1	1	28
042	1	3	0	1	1	40
043	1	15	0	0	0	48
044	1	7	0	0	0	48
045	1	30	1	1	1	34
046	1	15	0	0	1	41
047	1	15	0	1	0	17
048	1	90	0	0	1	35
049	1	5	0	0	0	46
050	1	4	0	0	1	61
051	1	6	0	0	0	31
052	1	20	0	0	1	40
053	1	12	0	0	1	35
054	1	3	1	1	0	34
055	1	30	0	0	1	29
056	1	30	1	1	1	41
057	1	90	1	1	1	63
058	1	4	0	0	0	53
059	0	15	0	0	0	40
060	0	7	0	0	1	55
061	0	4	0	0	0	38
062	0	7	0	0	0	38
063	0	30	1	0	1	44
064	0	30	0	0	1	36
065	0	15	0	0	1	38
066	0	6	0	0	1	41
067	0	4	0	0	1	38
068	0	7	0	0	0	53
069	0	3	1	1	1	47
070	0	9	1	0	1	42
071	0	8	1	0	1	63
072	0	9	1	0	1	36
073	0	15	0	0	1	44
074	0	10	0	0	1	42
075	0	6	0	0	0	79
076	0	3	0	0	0	33
077	0	4	1	0	1	58
078	0	12	0	0	1	42
079	0	30	0	0	1	30
080	0	45	1	0	1	37
081	0	3	1	0	1	50
082	0	6	0	0	0	30
083	0	3	0	0	1	48
084	0	7	0	0	0	23
085	0	15	0	1	1	41
086	0	6	0	0	0	40
087	0	7	0	0	1	28
088	0	3	0	0	1	28
089	0	2	0	0	1	41
090	0	10	0	0	1	42
091	0	4	0	0	0	40
092	0	5	0	1	1	34
093	0	8	0	0	1	29
094	0	4	0	0	1	47
095	0	15	0	0	1	40
096	0	4	0	0	1	29
097	0	2	0	0	0	39
098	0	7	0	0	0	48
099	0	5	1	0	0	45
100	0	2	1	0	1	61
101	0	4	0	0	0	45
102	0	3	0	0	1	35
103	0	6	0	1	1	61
104	0	7	0	0	1	61
105	0	5	0	0	0	43
106	0	30	0	0	1	48
107	0	2	0	0	0	44
108	0	3	0	0	1	47
109	0	4	0	0	1	34
110	0	7	0	0	1	39
111	0	9	0	0	1	32
112	0	5	1	0	0	30
113	0	4	0	0	1	28
114	0	3	0	0	1	31
115	0	7	0	0	0	19
116	0	6	0	0	1	41

## Sheet: Institution 2+3
Number	Clinical diagnosis（1=SIH，0=other headache disorders）	Symptom duration(day)	nausea(1=present/0=absent)	vomit(1=present/0=absent)	Sex(1=female/0=male)	Age(year)
001	1	2	0	0	0	18
002	1	60	0	0	1	45
003	1	3	1	1	1	55
004	1	30	1	1	1	66
005	1	5	0	0	1	34
006	1	11	0	0	1	50
007	1	2	1	1	1	30
008	1	5	0	0	1	44
009	1	3	0	0	1	32
010	1	1	0	0	1	73
011	1	2	0	0	0	52
012	1	30	1	1	1	46
013	1	10	1	1	1	81
014	1	2	0	0	1	55
015	1	10	0	0	0	42
016	0	30	0	0	0	39
017	0	6	0	0	0	14
018	0	7	0	0	0	63
019	0	15	0	0	1	48
020	0	11	1	0	1	24
021	0	21	1	0	0	46
022	0	5	1	1	1	54
023	0	6	0	0	1	46
024	0	4	0	0	0	38
025	0	9	0	0	1	24
026	0	7	0	0	1	52
027	0	15	0	0	1	40
